# Supplementary material for: From Scalp to Brain: Analyzing the Spatial Complexity of the Shooter’s Brain
Source: Brain Sci. 2025 Aug 21;15(8):891. doi: 10.3390/brainsci15080891 (PMC12384790; doi:10.3390/brainsci15080891)
Supplement: Supplementary file 1 [file brainsci-15-00891-s001.zip]

Archive with 1 entries (1 files):
- brainsci-3795424-supplementary.pdf
